# Supplementary material for: Temporal variation in the vocal behaviour of southern right whales in the Auckland Islands, New Zealand
Source: R Soc Open Sci. 2019 Mar 20;6(3):181487. doi: 10.1098/rsos.181487 (PMC6458419; doi:10.1098/rsos.181487)
Supplement: R script for jittering the upcall versus detector figure [file rsos181487supp4.txt]

Jitter upcall v detector.R

data=read.table(file.choose("C:/Users/Trudi/Documents/RIGHT WHALES/SRWs/PhD/DATA ANALYSIS
/Ch3 Temporal analysis - DSG data/Analysis DSG-1 Laurie Aug11-May12/
Upcalls v detected upcalls.txt"), header=T, sep="\t")

attach(data)
data
head(data)

## Jitter upcall data
JitteredPlot <- plot(jitter(data$Detected,factor=0.6),Upcall, 
xlab="Analyst detected upcalls",ylab="Automatically detected upcalls")

## Add regression line
RegressionLine <- abline(lsfit(data$Detected,data$Upcall))
